# Supplementary material for: Mass Media and the Contagion of Fear: The Case of Ebola in America
Source: PLoS One. 2015 Jun 11;10(6):e0129179. doi: 10.1371/journal.pone.0129179 (PMC4465830; doi:10.1371/journal.pone.0129179)
Supplement: S1 Data — (CSV) [file pone.0129179.s001.csv]

year	month	day	twitter_ebola	twitter_ebola_AND_symptoms	ebola	ebola_symptoms	do_i_have_ebola	wiki_ebola_virus_disease	news
2014	9	20	25600	100	56292	6023	0	39073	2
2014	9	21	22200	0	37528	3011	0	21602	1
2014	9	22	20300	0	56292	6023	0	27225	5
2014	9	23	30800	0	75056	9035	0	42484	13
2014	9	24	29000	0	75056	9035	0	39320	8
2014	9	25	36500	0	75056	6023	0	37860	11
2014	9	26	22500	0	75056	6023	0	27963	1
2014	9	27	22600	0	56292	3011	0	20075	5
2014	9	28	26500	0	93820	6023	0	20501	4
2014	9	29	22900	0	93820	6023	0	26196	2
2014	9	30	541100	4800	544159	90353	0	101618	34
2014	10	1	1143900	9900	994498	186730	706	282098	79
2014	10	2	2207300	15200	1219668	207812	997	260461	80
2014	10	3	1266600	19900	1182140	216848	983	274548	77
2014	10	4	667800	8800	881914	168659	762	153952	31
2014	10	5	617600	4400	788093	147577	665	138146	20
2014	10	6	731100	7100	769329	141553	637	214339	82
2014	10	7	766200	5200	637980	117459	776	249469	64
2014	10	8	1086800	16600	1013262	195765	1164	397165	73
2014	10	9	931600	8800	1050791	204801	845	359376	55
2014	10	10	615200	5900	750565	129506	1122	244005	46
2014	10	11	244500	2800	525395	93365	554	134918	19
2014	10	12	709400	10400	844385	132518	720	189585	23
2014	10	13	924000	12000	975734	165648	873	281487	104
2014	10	14	931600	8300	1013262	171671	928	316443	89
2014	10	15	1759000	19500	1670007	283107	1177	423927	130
2014	10	16	1868300	26100	1876412	301178	1385	369754	157
2014	10	17	1454400	10800	1519894	213836	1080	271975	133
2014	10	18	744400	2700	956970	138541	1136	133491	35
2014	10	19	588500	5800	675508	102400	609	98358	21
2014	10	20	638300	3900	637980	90353	748	115954	94
2014	10	21	551100	3600	619216	81318	429	88255	58
2014	10	22	529800	4600	487867	66259	582	72024	32
2014	10	23	431600	5500	412810	54212	720	60464	27
2014	10	24	1510600	11000	956970	117459	873	112823	125
2014	10	25	385100	2800	412810	66259	512	46989	24
2014	10	26	339900	1800	375282	57223	609	45250	20
2014	10	27	465800	8500	450339	69270	595	69036	68
2014	10	28	446300	3500	375282	57223	0	69187	71
2014	10	29	443400	4500	318990	45176	0	55808	48
2014	10	30	350000	3300	262697	36141	0	45176	47
2014	10	31	286300	2300	243933	30117	0	34826	34
